# Supplementary material for: Effect of Methyl Jasmonate on the Growth and Biosynthesis of C13- and C14-Hydroxylated Taxoids in the Cell Culture of Yew (Taxus wallichiana Zucc.) of Different Ages
Source: Biomolecules. 2023 Jun 9;13(6):969. doi: 10.3390/biom13060969 (PMC10296447; doi:10.3390/biom13060969)
Supplement: Supplementary file 1 [file biomolecules-13-00969-s001.zip]

Archive with 1 entries (1 files):
- biomolecules-2394780-supplementary.pdf
